# Supplementary material for: Inhibition of negative feedback for persistent epithelial cell–cell junction contraction by p21-activated kinase 3
Source: Nat Commun. 2022 Jun 20;13:3520. doi: 10.1038/s41467-022-31252-0 (PMC9209458; doi:10.1038/s41467-022-31252-0)
Supplement: Supplementary file 10 — Source Data [file 41467_2022_31252_MOESM10_ESM.xlsx]

## Sheet: Fig. 1b
Categorization of adult male flies by genital angles
	Genital angle around:															Genital angle around:
Single UAS	30°	60°	90°	120°	150°	180°	210°	240°	270°	300°	330°	360°	n		%	30°	60°	90°	120°	150°	180°	210°	240°	270°	300°	330°	360°
AbdB-Gal4 (control)	0	0	0	0	0	0	0	0	0	0	0	100	100			0	0	0	0	0	0	0	0	0	0	0	100
AbdB>MRLC RNAi BL31542	0	0	0	0	0	0	0	2	9	4	19	47	81			0	0	0	0	0	0	0	2.46914	11.1111	4.93827	23.4568	58.0247
AbdB>Pak3 RNAi[R1]	0	0	0	0	0	0	0	1	6	9	52	42	110			0	0	0	0	0	0	0	0.909091	5.45455	8.18182	47.2727	38.1818
UAS-Pak3 RNAi + 1 UAS	30°	60°	90°	120°	150°	180°	210°	240°	270°	300°	330°	360°	n		%	30°	60°	90°	120°	150°	180°	210°	240°	270°	300°	330°	360°
AbdB>Lifeact::Ruby+Pak3 RNAi[R1]	0	0	0	0	0	0	3	4	12	11	33	63	126			0	0	0	0	0	0	2.38095	3.1746	9.52381	8.73016	26.1905	50
AbdB>Dicer2+Pak3 RNAi[R1]	0	0	0	0	0	3	14	14	19	3	2	1	56			0	0	0	0	0	5.35714	25	25	33.9286	5.35714	3.57143	1.78571
AbdB>Pak3 RNAi[R1]+Pak3::GFP	0	0	0	0	0	0	0	0	0	0	3	65	68			0	0	0	0	0	0	0	0	0	0	4.41176	95.5882

## Sheet: Fig. 1f
Frequency of cell–cell intercalation in Pak3 mutants
		Numer of cell–cell junctions							%
Genotype	# flies	Remodeling	Growth defect	Shortening defect	No remodeling	n			Remodeling	Growth defect	Shortening defect	No remodeling
DE-Cad::GFP;AbdB>H2B::ECFP/+ (control)	1	56	1	1	43	101			55.4455	0.990099	0.990099	42.5743
	2	35	4	5	28	72			48.6111	5.55556	6.94444	38.8889
	3	58	3	3	43	107			54.2056	2.80374	2.80374	40.1869
DE-Cad::GFP;AbdB>H2B::ECFP/UAS-Pak3[R-1]	1	11	6	36	81	134			8.20896	4.47761	26.8657	60.4478
	2	3	1	25	58	87			3.44828	1.14943	28.7356	66.6667
	3	6	5	16	41	68			8.82353	7.35294	23.5294	60.2941
DE-Cad::GFP;Pak3[d02472]	1	37	2	30	43	112			33.0357	1.78571	26.7857	38.3929
	2	41	6	20	28	95			43.1579	6.31579	21.0526	29.4737
	3	49	6	35	65	155			31.6129	3.87097	22.5806	41.9355

## Sheet: Fig. 2c
Size of actin protrusions
Group	Junction No.	Height (µm)	Width (µm)
Control	1	0.599	1.026
Control	2	0.604	0.7
Control	3	1.355	1.053
Control	4	0.865	2.471
Control	5	1.247	1.932
Control	6	1.135	3.129
Control	7	0.876	1.965
Control	8	0.543	1.234
Control	9	1.221	1.67
Control	10	1.196	3.189
Control	11	0.672	1.266
Control	12	0.843	3.816
Control	13	1.351	2.157
Control	14	0.991	2.043
Control	15	1.009	2.098
Control	16	0.777	1.214
Control	17	1.032	2.578
Control	18	0.831	2.07
Control	19	1.289	2.753
Control	20	0.884	2.164
Control	21	1.39	0.624
Control	22	1.934	5.438
Control	23	1.718	1.142
Control	24	1.3	2.466
Control	25	1.15	1.507
Control	26	1.182	2.531
Pak3 RNAi	1	2.665	3.006
Pak3 RNAi	2	1.37	3.729
Pak3 RNAi	3	2.183	3.911
Pak3 RNAi	4	2.187	4.901
Pak3 RNAi	5	1.325	3.443
Pak3 RNAi	6	1.71	2.682
Pak3 RNAi	7	1.934	4.035
Pak3 RNAi	8	2.145	3.974
Pak3 RNAi	9	2.134	4.827
Pak3 RNAi	10	4.224	2.239
Pak3 RNAi	11	2.856	2.167
Pak3 RNAi	12	1.889	4.192
Pak3 RNAi	13	2.694	4.671
Pak3 RNAi	14	2.357	4.431
Pak3 RNAi	15	2.793	3.871
Pak3 RNAi	16	1.843	3.204
Pak3 RNAi	17	1.914	4.057
Pak3 RNAi	18	2.128	3.994
Pak3 RNAi	19	3.589	4.926
Pak3 RNAi	20	2.943	3.214
Pak3 RNAi	21	2.722	3.958
Pak3 RNAi	22	1.462	5.222
Pak3 RNAi	23	2.083	4.031
Pak3 RNAi	24	2.36	4.768
Pak3 RNAi	25	3.242	2.503
Pak3 RNAi	26	2.489	4.989
Pak3 RNAi	27	2.022	3.735
Pak3 RNAi	28	2.219	3.182
Pak3 RNAi	29	1.897	4.113
Pak3 RNAi	30	2.496	6.1
Pak3 RNAi	31	1.742	3.801
Pak3 RNAi	32	2.041	4.749
Pak3 RNAi	33	2.791	4.619
Pak3 RNAi	34	3.017	4.785
Pak3 RNAi	35	2.34	4.677
Pak3 RNAi	36	2.029	5.625
Pak3[d02472]	1	2.081	4.773
Pak3[d02472]	2	1.346	5.011
Pak3[d02472]	3	1.862	2.361
Pak3[d02472]	4	2.031	5.487
Pak3[d02472]	5	1.354	2.867
Pak3[d02472]	6	1.622	2.924
Pak3[d02472]	7	2.001	4.196
Pak3[d02472]	8	1.909	3.806
Pak3[d02472]	9	1.558	2.763
Pak3[d02472]	10	1.591	2.627
Pak3[d02472]	11	1.1	2.364
Pak3[d02472]	12	1.833	3.573
Pak3[d02472]	13	1.591	4.714
Pak3[d02472]	14	1.768	2.151
Pak3[d02472]	15	2.188	2.924
Pak3[d02472]	16	1.997	3.283
Pak3[d02472]	17	1.48	2.364
Pak3[d02472]	18	1.95978	5.83139
Pak3[d02472]	19	1.15693	6.19825
Pak3[d02472]	20	1.84546	2.62832
Pak3[d02472]	21	1.50407	2.64727
Pak3[d02472]	22	1.2758	3.6188
Pak3[d02472]	23	1.08049	4.06758
Pak3[d02472]	24	1.86505	3.65221
Pak3[d02472]	25	1.86505	5.82947
Pak3[d02472]	26	1.8261	2.21834

## Sheet: Fig. 2f
Frequency of aberrant actin protrusion fomation
		No. of the protrusion per hour								No. of the protrusion per hour
	No. replicate	0	1	2	3	≥4	n		%	0	1	2	3	≥ 4
AbdB>Lifeact::GFP (Control)	4	178	5	0	0	0	183			97.2678	2.73224	0	0	0
+ UAS-Pak3 RNAi[R-1] + UAS-H2B::ECFP	4	41	80	68	41	9	239			17.1548	33.4728	28.4519	17.1548	3.76569
+ UAS-Pak3 RNAi[R-1] + UAS-Pak3::GFP	4	104	73	42	2	1	222			46.8468	32.8829	18.9189	0.900901	0.45045
+ UAS-Pak3 RNAi[R-1] + UAS-Abi RNAi	5	195	90	48	20	6	359			54.3175	25.0696	13.3705	5.57103	1.67131
+ UAS-Pak3 RNAi[R-1] + UAS-SCAR RNAi	4	207	38	16	3	0	264			78.4091	14.3939	6.06061	1.13636	0
+ UAS-Pak3 RNAi[R-1] + UAS-sqh RNAi	4	112	86	52	9	1	260			43.0769	33.0769	20	3.46154	0.384615
+ UAS-Pak3 RNAi[R-1] + UAS-Rock RNAi	5	75	101	81	13	3	273			27.4725	36.9963	29.6703	4.7619	1.0989

## Sheet: Fig. 2g
Junction length and actin dynamics
Red: time when aberrant actin protrusion was emerging
Time (min)	length (µm)
0	4.39707
1	5.14829
2	3.85646
3	3.32146
4	2.61805
5	2.4172
6	2.13402
7	1.3628
8	1.41988
9	1.24366
10	1.32354
11	1.02841
12	1.715
13	1.80512
14	2.26768
15	2.52561
16	1.32354
17	1.24366
18	0.694634
19	1.46573
20	2.52427
21	1.95463
22	2.11378
23	2.85476
24	2.76427
25	3.6739
26	3.18012
27	4.83585
28	4.68171
29	5.21915
30	5.16817
31	5.38366
32	5.22988
33	5.26634
34	4.76012
35	5.97988
36	4.58829
37	4.37061
38	4.22524
39	4.24171
40	4.45671
41	4.34866
42	3.85646
43	3.52232
44	2.88366
45	3.24598
46	2.87329
47	2.5111
48	2.6928
49	3.41854
50	2.91439
51	3.03549
52	4.3028
53	4.86244
54	4.83793
55	4.51573
56	3.99951
57	3.58549
58	3.68378
59	3.11183
60	3.62585
61	4.42695
62	4.99195
63	5.84122
64	6.97915
65	7.03
66	5.50268
67	4.77183
68	4.53537
69	4.79195
70	5.76256
71	5.16756
72	4.895
73	3.77939
74	4.19707
75	4.32049
76	3.56329
77	3.835
78	3.35207
79	3.04744
80	3.10646
81	3.80988
82	3.97707
83	4.11439
84	6.36024
85	6.62939
86	7.93927
87	8.21305
88	8.46354
89	7.96293
90	7.27171
91	6.3778
92	7.55793
93	6.3939
94	7.17841
95	7.3378
96	7.00366
97	4.99195
98	5.29451
99	4.98329
100	3.30146
101	3.1572
102	2.80817
103	2.43634
104	3.18841
105	3.36878
106	3.31744
107	3.5661
108	3.22756
109	2.87671
110	2.88366
111	2.88366
112	3.16244
113	2.47805
114	2.87671
115	3.31744
116	4.1789
117	3.80122
118	3.51098
119	2.64695
120	2.35768
121	2.0728
122	3.11183
123	3.71146
124	4.54854
125	5.3689
126	5.0961
127	5.3689
128	5.38366
129	5.24695
130	5.6939
131	6.43976
132	5.52963
133	4.48927
134	3.82195
135	4.60049

## Sheet: Fig. 2h
Timing of emergence of aberrant actin protrusions
# replicate	Shortening junction	Growing junction	n		%	Shortening junction	Growing junction
1	16	2	18			88.8889	11.1111
2	11	6	17			64.7059	35.2941
3	12	3	15			80	20

## Sheet: Fig. 3b
Junction length and myosin II cable dynamics
Red: time when MRLC::GFP cables were splitting
Time (min)	Length (µm)
0	4.153
1	3.255
2	2.515
3	3.702
4	2.902
5	2.536
6	2.323
7	1.776
8	2.265
9	2.101
10	2.61
11	2.515
12	3.427
13	4.095
14	2.8
15	3.956
16	3.896
17	4.941
18	2.618
19	2.681
20	2.246
21	2.972
22	2.729
23	2.956
24	2.83
25	2.374
26	1.813
27	2.323
28	1.596
29	1.537
30	1.825
31	1.379
32	1.312
33	0.945
34	0.725
35	0.652
36	0.967
37	1.906
38	2.814
39	2.985
40	3.624
41	4.095
42	4.054
43	4.482
44	4.268
45	4.595
46	5.008
47	3.058
48	3.189
49	2.619
50	2.436
51	3.177
52	2.302
53	2.212
54	1.529
55	1.537
56	1.537
57	1.763
58	1.652
59	2.59
60	3.057
61	3.841
62	3.479
63	4.43
64	4.281
65	3.924
66	3.189
67	3.407
68	2.852
69	2.834
70	2.141

## Sheet: Fig. 3c
Timing of myosin Iicable splitting
# replicate	Shortening junction	Growing junction	n		%	Shortening junction	Growing junction
1	11	4	15			73.3333	26.6667
2	11	4	15			73.3333	26.6667
3	14	1	15			93.3333	6.66667

## Sheet: Fig. 3d
Cell–cell junction length with myosin II cable splitting
# flies	Length (mm)
Control 1	1.226
Control 1	1.674
Control 1	1.551
Control 1	0.736
Control 1	1.211
Control 1	0.835
Control 1	0.791
Control 1	1.57
Control 1	1.211
Control 1	1.581
Control 2	1.316
Control 2	1.32
Control 2	1.374
Control 2	1.25
Control 2	1.211
Control 2	1.539
Control 2	1.864
Control 2	1.734
Control 2	1.102
Control 2	0.884
Control 3	1.32
Control 3	2.331
Control 3	1.974
Control 3	2.016
Control 3	0.639
Control 3	0.736
Control 3	1.491
Control 3	1.096
Control 3	1.527
Control 3	1.181
Pak3 RNAi[R-1] 1	2.204
Pak3 RNAi[R-1] 1	2.641
Pak3 RNAi[R-1] 1	2.095
Pak3 RNAi[R-1] 1	0.856
Pak3 RNAi[R-1] 1	2.282
Pak3 RNAi[R-1] 1	2.001
Pak3 RNAi[R-1] 1	1.619
Pak3 RNAi[R-1] 1	1.838
Pak3 RNAi[R-1] 1	1.915
Pak3 RNAi[R-1] 1	2.29
Pak3 RNAi[R-1] 2	4.023
Pak3 RNAi[R-1] 2	2.963
Pak3 RNAi[R-1] 2	1.463
Pak3 RNAi[R-1] 2	2.851
Pak3 RNAi[R-1] 2	2.531
Pak3 RNAi[R-1] 2	2.452
Pak3 RNAi[R-1] 2	1.648
Pak3 RNAi[R-1] 2	1.986
Pak3 RNAi[R-1] 2	3.07
Pak3 RNAi[R-1] 2	1.63
Pak3 RNAi[R-1] 3	1.279
Pak3 RNAi[R-1] 3	2.095
Pak3 RNAi[R-1] 3	3.121
Pak3 RNAi[R-1] 3	1.677
Pak3 RNAi[R-1] 3	1.442
Pak3 RNAi[R-1] 4	1.768
Pak3 RNAi[R-1] 4	2.176
Pak3 RNAi[R-1] 4	1.226
Pak3 RNAi[R-1] 4	3.105
Pak3 RNAi[R-1] 4	3.404

## Sheet: Fig. 3f
Actin and myosin II dynamics at junctions >3 µm
# replicate	MRLC::GFP splitting	The large protrusion	Both	n		%	MRLC::GFP splitting	The large protrusion	Both
1	1	29	2	32			3.125	90.625	6.25
2	0	39	2	41			0	95.122	4.87805
3	0	55	2	57			0	96.4912	3.50877

[truncated: 14 more sheets: Fig. 3g, Fig. 4b, Fig. 4d, Fig. 4e, Fig. 4h, Fig. 5a, Fig. 5b, Fig. S1, Fig. S2b, Fig. S2c, Fig. S4b, Fig. S4d, Fig. S4e, Fig. S4f]
